# Supplementary material for: Pathogenic Interleukin-10 Receptor Alpha Variants in Humans — Balancing Natural Selection and Clinical Implications
Source: J Clin Immunol. 2022 Nov 12;43(2):495–511. doi: 10.1007/s10875-022-01366-7 (PMC9892166; doi:10.1007/s10875-022-01366-7)
Supplement: Supplementary file 7 — Supplementary file7 (XLSX 24 KB) [file 10875_2022_1366_MOESM7_ESM.xlsx]

## Sheet: Table S1
Table S1
							CNGMD		HGVD		KRGDB		IndiGenomes		GnomAD v3 (access 31.10.2019)															CNGMD v.5.0 (access 31.10.2019)
	Number of patients with infantile IBD with this variant	Number of homozygotes	Patient origin	Gene	Variant	Protein	China	Allele count/total China	Japan	Allele count/total Japan	South Korea	Allele count/total South Korea	India	Allele count/total India	Total	Total alleles sequenced	East Asia	Allele count/total East Asia	Other	Amish	African	Allele count/total African	Latino	Allele count/total Latino	Jewhish	European non-Finnish	Allele count/total non-Finnish	European Finnish	Allele count/total European Finnish	China North	Allele count/total China North	China East	Allele count/total China East	China South	Allele count/total China South	Taiwan	Allele count/total Taiwan
IL10RA		1	NA	IL10RA	c.T2G	p.M1R	0		0		0		0		0		0		0	0	0		0		0	0		0	0	0		0		0		0
	1		China	IL10RA	c.G3T	p.M1I	0		0		0		0		0		0		0	0	0		0		0	0		0	0	0		0		0		0
	4		China	IL10RA	c.G99A	p.W33X	0		0		0		0		0		0		0	0	0		0		0	0		0	0	0		0		0		0
	4		China	IL10RA	c.G106A	p.A36T	9.6e-05	2/20828	0		0		0		0		0		0	0	0		0		0	0		0	0	0.000343	1/2918	0		0		0
	1		China	IL10RA	c.A119C	p.H40P	0		0		0		0		0		0		0	0	0		0		0	0		0	0	0		0		0		0
		1	NA	IL10RA	c.T133G	p.W45G	0		0		0		0		0		0		0	0	0		0		0	0		0	0	0		0		0		0
	2		Brazil, NA	IL10RA	c.A170G	p.Y57C	0		0		0		0		9.08e-05	13/143256	0		0	0	2.38e-05	1/42022	7.32e-05	1/13664	0	0.0001704	11/64562	0	0	0		0		0		0
	1		China	IL10RA	c.G188+1G>A		0		0		0		0		0		0		0	0	0		0		0	0		0	0	0		0		0		0
	1		China	IL10RA	c.A191G	p.Y64C	0		0		0		0		0		0		0	0	0		0		0	0		0	0	0		0		0		0
		1	NA	IL10RA	c.T192G	p.Y64X	0		0		0		0		0		0		0	0	0		0		0	0		0	0	0		0		0		0
	2		China, Korea	IL10RA	c.T205C	p.W69R	0		0		0.000294	1/3444	0		7e-06	1/143316	0		0	0	0		0		0	1.55e-05	1/64574	0	0	0		0		0		0
	1	1	China, Germany	IL10RA	c.C251T*	p.T84I	4.7e-05	1/21066	0		0		0		7e-06	1/143354	0		0	0	0		0		0	1.55e-05	1/64584	0	0	0		0		0		0.000311	1/3216
	2		China	IL10RA	c.T269C	p.L90P	4.7e-05	1/21088	0		0		0		0		0		0	0	0		0		0	0		0	0	0.000349	1/2862	0		0		0
	4	1	Korea	IL10RA	c.A272G	p.Y91C	0		0		0		0		0		0		0	0	0		0		0	0		0	0	0		0		0		0
	11		China	IL10RA	c.T299G	p.V100G	4.9e-05	1/20554	0		0		0		0		0		0	0	0		0		0	0		0	0	0		0.000314	1/3186	0		0
	1		China	IL10RA	c.G302A	p.R101Q	0.000243	5/20608	0		0		0		2.79e-05	4/143290	0.0003193	1/3132	0	0	4.76e-05	2/42030	0		0	1.55e-05	1/64580	0	0	0		0		0		0.000312	1/3208
	87	22	China, Turkey, Korea	IL10RA	c.C301T*	p.R101W	0.000635	13/20474	0		0.000294	1/3444	0		7e-06	1/143266	0.0003193	1/3132	0	0	0		0		0	0		0	0	0.001756	5/2848	0.001257	4/3182	0		0.000312	1/3208
	5		China, Brazil, NA	IL10RA	c.C349T	p.R117C	0		0		0		0		1.4e-05	2/143306	0		0	0	0		0		0	3.1e-05	2/64576	0	0	0		0		0		0
	8	1	China, India, Korea, Japan	IL10RA	c.G350A	p.R117H	4.8e-05	1/20988	0		0		0		7e-06	1/143286	0.0003195	1/3130	0	0	0		0		0	0		0	0	0.000348	1/2874	0		0		0
		3	Afghan	IL10RA	c.C368-10G		0		0		0		0		0		0		0	0	0		0		0	0		0	0	0		0		0		0
		1	Pakistan	IL10RA	c.T374G	p.L125R	0		0		0		0		0		0		0	0	0		0		0	0		0	0	0		0		0		0
	3	1	China, Arab	IL10RA	c.G421A*	p.G141R	9.6e-05	2/20840	0		0.000294	1/3444	0		0		0		0	0	0		0		0	0		0	0	0		0		0.000306	1/3266	0
	1		China	IL10RA	c.436delC	p.R147GfsX39	0		0		0		0		0		0		0	0	0		0		0	0		0	0	0		0		0		0
	2		China	IL10RA	c.436_437delinsG	p.P146Afs*40	0		0		0		0		0		0		0	0	0		0		0	0		0	0	0		0		0		0
	2		China	IL10RA	c.A470G	p.Y157C	0		0		0		0		0		0		0	0	0		0		0	0		0	0	0		0		0		0
	10	1	China, NA	IL10RA	c.C493T	p.R165X	0		0		0		0		7e-06	1/143318	0.0003193	1/3132	0	0	0		0		0	0		0	0	0		0		0		0
	1	1	Caucasian, Pacific Island	IL10RA	c.T506C	p.I169T	0		0		0		0		3.49e-05	5/143330	0		0	0	2.38e-05	1/42022	7.32e-05	1/13664	0	4.65e-05	3/64578	0	0	0		0		0		0
	56	13	China, Israel, Japan, Iran	IL10RA	c.G537A	p.T179T	9.6e-05	2/20760	0.0012	3/2403	0		0		7e-06	1/143318	0.0003193	1/3132	0	0	0		0		0	0		0	0	0.000348	1/2870	0		0		0
	1		China	IL10RA	c.G538-1A		0		0		0		0		0		0		0	0	0		0		0	0		0	0	0		0		0		0
	2		China	IL10RA	c.T569G	p.F190C	0		0		0		0		0		0		0	0	0		0		0	0		0	0	0		0		0		0
	1		China	IL10RA	c.T575G	p.L192R	0		0		0		0		0		0		0	0	0		0		0	0		0	0	0		0		0		0
		2	Turkey, NA	IL10RA	c.585delT	p.G196EfsX10	0		0		0		0		0		0		0	0	0		0		0	0		0	0	0		0		0		0
		1	Arab	IL10RA	c.C632T	p.S211F	0		0		0		0		0		0		0	0	0		0		0	0		0	0	0		0		0		0
	2		China, Japan	IL10RA	c.C634T	p.R212X	0		0		0		0		7e-06	1/143262	0		0	0	0		7.32e-05	1/13664	0	0		0	0	0		0		0		0
	1		China	IL10RA	c.G654A	p.W218X	0		0		0		0		6.57e-06	1/152204	0		0	0	2.413e-05	1/41438	0		0	0		0	0	0		0		0		0
		2	South Asia, Asia	IL10RA	c.T667C	p.C223R	0		0		0		0		0		0		0	0	0		0		0	0		0	0	0		0		0		0
	3		China	IL10RA	c.G668C	p.C223S	0		0		0		0		0		0		0	0	0		0		0	0		0	0	0		0		0		0
	1		China	IL10RA	c.G689-1T		0		0		0		0		0		0		0	0	0		0		0	0		0	0	0		0		0		0
	1		NA	IL10RA	c.G689-10A		0		0		0		0		0		0		0	0	0		0		0	0		0	0	0		0		0		0
	1		China	IL10RA	c.746delC	p.L250Sfs*53	0		0		0		0		0		0		0	0	0		0		0	0		0	0	0		0		0		0
	4	1	Korea	IL10RA	c.C784T*	p.R262C	4.6e-05	1/21752	0		0		0		2.79e-05	4/143274	0		0	0	4.76e-05	2/42020	0		0	3.1e-05	2/64574	0	0	0		0.000312	1/3206	0		0
	1		Caucasian	IL10RA	c.G1291T	p.E431X	0		0		0		0		0		0		0	0	0		0		0	0		0	0	0		0		0		0
	9		China	IL10RA	c.-149_67+117del		0		0		0		0		0		0		0	0	0		0		0	0		0	0	0		0		0		0
		1	Arab	IL10RA	EX1_3del		0		0		0		0		0		0		0	0	0		0		0	0		0	0	0		0		0		0
	1		Caucasian	IL10RA	EX2_4del		0		0		0		0		0		0		0	0	0		0		0	0		0	0	0		0		0		0
		1	Canada	IL10RA	g.IVS5+2T>C		0		0		0		0		0		0		0	0	0		0		0	0		0	0	0		0		0		0
IL10RB		1	Iranian	IL10RB	c.C92T	p.S31P	0		0		0		0		0		0		0	0	0		0		0	0		0		0		0		0		0
	1		USA	IL10RB	c.A172C	p.S58R	0		0		0		0		0		0		0	0	0		0		0	0		0		0		0		0		0
		1	Bangladesh	IL10RB	c.G197A	p.C66Y	0		0		0		0		0		0		0	0	0		0		0	0		0		0		0		0		0
		1	NA	IL10RB	c.T229G	p.W100G	0		0		0		0		0		0		0	0	0		0		0	0		0		0		0		0		0
		1	Turkey	IL10RB	c.G421T	p.E141X	0		0		0		0		0		0		0	0	0		0		0	0		0		0		0		0		0
		6	Turkey, NA	IL10RB	c.G477A	p.W159X	0		0		0		0		0		0		0	0	0		0		0	0		0		0		0		0		0
		1	Turkey	IL10RB	c.G577C	p.G193R	0		0		0		0		0		0		0	0	0		0		0	0		0		0		0		0		0
	2	1	Germany,Poland NA	IL10RB	c.G611A	p.W204X	0		0		0		0		6.571e-06	1/152176	0		0	0	0		0		0	1.47e-05	1/68028	0		0		0		0		0
		1	China	IL10RB	c.G612C	p.W204C	4.6e-05		0		0		0		0		0		0	0	0		0		0	0		0		0		0		0.000296		0
		1	Arab	IL10RB	c.T627A	p.C209X	0		0		0		0		0		0		0	0	0		0		0	0		0		0		0		0		0
	1		Germany	IL10RB	c.C689A	p.S230X	0		0		0		0		1.315e-05	1/152132	0		0	0	0		0		0	2.94e-05	2/68026	0		0		0		0		0
		2	China	IL11RB	c.G737A	p.W246X	0		0		0		0		0		0		0	0	0		0		0	0		0		0		0		0		0
		1	Pakistan	IL10RB	c.53delT	p.W18fsX29	0		0		0		0		0		0		0	0	0		0		0	0		0		0		0		0		0
		1	NA	IL10RB	c.A50-2T		0		0		0		0		0		0		0	0	0		0		0	0		0		0		0		0		0
		1	Caucasian	IL10RB	c.T646+2C		0		0		0		0		0		0		0	0	0		0		0	0		0		0		0		0		0
		2	Israel, NA	IL10RB	c.*C52T		0		0		0		0		0		0		0	0	0		0		0	0		0		0		0		0		0
		1	Turkey	IL10RB	c.331+907_574del		0		0		0		0		0		0		0	0	0		0		0	0		0		0		0		0		0
		1	Turkey	IL10RB	g.11930 -17,413del		0		0		0		0		0		0		0	0	0		0		0	0		0		0		0		0		0
		1	Arab	IL10RB	GIVS3+1C	p.L59fsX72	0		0		0		0		0		0		0	0	0		0		0	0		0		0		0		0		0
		1	NA	IL10RB	del exon 2		0		0		0		0		0		0		0	0	0		0		0	0		0		0		0		0		0
IL10		2	Pakistan	IL10	c.G337A	p.G113R	0		0		0		0		0		0		0	0	0		0		0	0		0		0		0		0		0
		3	Kuwait	IL10	c.G458A	p.G153D	0		0		0		0		0		0		0	0	0		0		0	0		0		0		0		0		0
Variants reported in the OMIM and ClinVar; CNGMD: Chinese Gene Mutation Database; KRGDB: Korean Reference Genome Database; HGVD: Human Genetic Variation Database; IndiGenomes: Whole genome sequences sequenced from across India; NA: not available.
