# Supplementary material for: Pathogenic Interleukin-10 Receptor Alpha Variants in Humans — Balancing Natural Selection and Clinical Implications
Source: J Clin Immunol. 2022 Nov 12;43(2):495–511. doi: 10.1007/s10875-022-01366-7 (PMC9892166; doi:10.1007/s10875-022-01366-7)
Supplement: Supplementary file 9 — Supplementary file9 (XLSX 21 KB) [file 10875_2022_1366_MOESM9_ESM.xlsx]

## Sheet: Table S3
Table S3
			IL-10 responsiveness				IL-10-induced STAT3 phosphorylation						Previously validated LOF		Number of patients with infantile IBD with this variant			Prediction			REVEL		CADD
			(–) : No Response, (–/+) : < WT, (+) : ≥ WT				0.5 ng/ml (rMFI); padj<0.05 in bold			0.5 ng/ml (%pSTAT3+); padj<0.05 in bold					Number of heterozygotes	Number of homozygotes		Possible effect: O = Unlikely Destabilising, X = Mildly Destabilising, XX = Destabilising, XXX= Highly Destabilising					PHRED
			0.5 ng/ml	1 ng/ml	10 ng/ml		Mean +/- SD	padj		Mean +/- SD	padj
	WT		+	+	+		2.549 +/- 0.5541			38.26 +/- 9.091
Non-synonymous Variants (Patients with eary-onset IBD)
c.T2G	p.M1R		–/+	+	+		1.26 +/- 0.1762	0.0488		10.98 +/- 2.287	0.0246		No			1			Not in available structure.		0.483		25.4
c.G3T	p.M1I		–/+	+	+		1.517 +/- 0.1739	0.2216		16.78 +/- 2.993	0.0994		No		1				Not in available structure.		0.397		24.7
c.G106A	p.A36T		–/+	+	+		1.91 +/- 0.302	0.4494		26.85 +/- 6.682	0.0952		No		4			XX	Side chain is in core. A>T is an increase in shape/size.		0.613		28.5
c.A119C	p.H40P		NA	NA	NA		NA	NA		NA	NA		No					NA	NA		0.413		22.4
c.T133G	p.W45G		–	–/+	–/+		0.9488 +/- 0.1055	<0.0001		3.665 +/- 2.417	<0.0001		No			1		XXX	Side chain is in core. W>G is a big reduction in shape/size.		0.946		26.7
c.A170G	p.Y57C		–/+	+	+		1.882 +/- 0.1033	0.5114		27.98 +/- 5.902	0.4501		No		2			XXX	Side chain is in core. Y>C is a big change in shape/size. May cause aberrant disulphide bond.		0.883		25.5
c.A191G	p.Y64C		–	–	–/+		1.078 +/- 0.1285	0.0005		2.903 +/- 1.471	<0.0001		No		1			X	In interface with IL-10. Will probably change binding affinity.		0.738		26.0
c.T205C	p.W69R		–/+	+	+		1.565 +/- 0.03047	0.1129		19.1 +/- 3.153	0.1542		No		2			XX	Will abrogate W69/R99/W111/R101/H108 pi:pi stacking.		0.771		25.8
c.C251T*	p.T84I		–	–/+	+		1.084 +/- 0.07879	0.0009		5.54 +/- 1.102	0.0026		Yes		1	1		X	Will remove H-bond from side chain to backbone of H41.		0.715		23.4
c.T269C	p.L90P		–	–/+	–/+		1.159 +/- 0.2066	0.0017		5.368 +/- 2.375	0.0013		No		2			X	Will change bb direction and remove buried side chain.		0.665		23.6
c.A272G	p.Y91C		–	–/+	–/+		1.069 +/- 0.04268	0.0023		7.715 +/- 6.204	0.0025		No		4	1		XX	Side chain is in core. Y>C is a big reduction in shape/size.		0.593		25.6
c.T299G	p.V100G		–/+	+	+		1.138 +/- 0.08689	0.0041		6.353 +/- 0.7365	0.0069		No		11			XX	Affected side chain is in core. V>G is a big reduction in shape/size		0.519		25.2
c.C301T*	p.R101W		–/+	+	+		1.18 +/- 0.0555	0.0243		9.503 +/- 7.818	0.0035		Yes		87	22		O	Will maintain W69/R99/W111/R101/H108 pi:pi stacking. Is solvent exposed.		0.674		24.7
c.G302A	p.R101Q		–/+	+	+		1.822 +/- 0.4059	0.414		34.28 +/- 4.155	0.33		No		1			XX	Will abrogate W69/R99/W111/R101/H108 pi:pi stacking.		0.651		25.3
c.C349T	p.R117C		–	–	–/+		0.9644 +/- 0.0933	<0.0001		2.09 +/- 1.024	<0.0001		No		5			X	In interface with IL-10. Will probably change binding affinity.		0.655		26.0
c.G350A	p.R117H		–	–	–/+		1.167 +/- 0.1271	0.0084		4.653 +/- 1.622	0.0008		No		8	1		X	In interface with IL-10. Will probably change binding affinity.		0.639		25.9
c.T374G	p.L125R		–	–/+	–/+		0.972 +/- 0.03974	<0.0001		5.365 +/- 2.95	0.001		No			1		XXX	Side chain is in core.		0.635		27.1
c.G421A*	p.G141R		–	–/+	–/+		1.14 +/- 0.09112	0.0075		6.135 +/- 2.012	0.0035		Yes		3	1		XXX	Side chain is in core.		0.344		25.0
c.A470G	p.Y157C		–/+	+	+		1.109 +/- 0.09707	0.0023		12 +/- 3.826	0.0264		No		2			XX	Side chain is in core. Y>C is a big reduction in shape/size.		0.461		25.7
c.T506C	p.I169T		–/+	+	+		1.555 +/- 0.06282	0.1129		19.05 +/- 2.731	0.1493		No		1	1		X	Side chain is in core. I>T is a small change in shape/size.		0.303		22.8
c.T569G	p.F190C		–	–/+	–/+		1.041 +/- 0.1368	0.0002		9.438 +/- 6.499	0.0143		No		2			XX	Side chain is in core. F>C is a big reduction in shape/size.		0.432		26.2
c.T575G	p.L192R		NA	NA	NA		NA	NA		NA	NA		No		1			NA	NA		0.328		21.3
c.C632T	p.S211F		–	–/+	–/+		1.076 +/- 0.0566	0.0009		3.85 +/- 0.9298	0.0003		No			1		X	In interface with IL-10. Will probably change binding affinity.		0.358		25.0
c.T667C	p.C223R		–	–/+	–/+		1.148 +/- 0.06158	0.0059		16.05 +/- 7.784	0.1011		No			2		XXX	Breaks disulphide bond		0.883		25.0
c.G668C	p.C223S		–	–/+	–/+		0.9588 +/- 0.06641	<0.0001		11.97 +/- 8.018	0.0129		No		3			XXX	Breaks disulphide bond.		0.722		24.3
c.C784T*	p.R262C		–	–/+	–/+		1.068 +/- 0.03207	0.0007		3.003 +/- 1.014	<0.0001		Yes		4	1		–	Not in available structure.		0.195		23.8
Additional non-synonymous Variants (gnomAD; AF < 0.001)
c.884C>T	p.P295L		+	+	+		2.9 +/- 0.2833	0.2705		41.69 +/- 3.912	0.69		No								0.027		9.573
Non-synonymous Variants (gnomAD; AF > 0.001)
c.C181G	p.L61V		+	+	+		2.24 +/- 0.3229	0.7984		37.48 +/- 2.172	0.382		No								0.074		7.055
c.G337A	p.V113I		+	+	+		2.278 +/- 0.1183	0.8624		34.53 +/- 5.111	0.331		No								0.143		0.001
Essential LOF Variants
c.G99A	p.W33X		–	–	–/+		1.078 +/- 0.04084	0.001		3.868 +/- 0.5912	0.0003		No		4
c.T192G	p.Y64X		–	–	–		0.9395 +/- 0.08446	<0.0001		2.083 +/- 1.207	<0.00001		No			1
c.436_437delinsG	p.146Afs*40		NA	NA	NA		NA	NA		NA	NA		Yes		2
c.436delC	p.R147GfsX39		–	–	–		1.143 +/- 0.1584	0.0018		3.513 +/- 1.169	0.0001		No		1
c.C493T	p.R165X		–	–	–/+		1.066 +/- 0.06055	0.0005		2.58 +/- 0.5839	<0.0001		Yes		10	1
c.585delT	p.G196EfsX10		–	–	–		0.966 +/- 0.1522	<0.0001		2.383 +/- 0.663	<00001		Yes			2
c.C634T	p.R212X		NA	NA	NA		NA	NA		NA	NA		Yes		2
c.746delC	p.L250SfsX53		–	–	–		1.167 +/- 0.3679	0.0014		3.618 +/- 0.4569	0.0002		No		1
c.G1291T	p.E431X		NA	NA	NA		NA	NA		NA	NA		No		1
