# Supplementary material for: Pathogenic Interleukin-10 Receptor Alpha Variants in Humans — Balancing Natural Selection and Clinical Implications
Source: J Clin Immunol. 2022 Nov 12;43(2):495–511. doi: 10.1007/s10875-022-01366-7 (PMC9892166; doi:10.1007/s10875-022-01366-7)
Supplement: Supplementary file 10 — Supplementary file10 (XLSX 14 KB) [file 10875_2022_1366_MOESM10_ESM.xlsx]

## Sheet: Sheet1
Table S4
gnomAD
IL10RA	c.G106A/p.A36T	c.A170G/p.Y57C	c.T205C/p.W69R	c.C251T*/p.T84I	c.T269C/p.L90P	c.T299G/p.V100G	c.G302A/p.R101Q	c.C301T*/p.R101W	c.C349T/p.R117C	c.G350A/p.R117H	c.G421A*/p.G141R	c.C493T/p.R165X	c.T506C/p.I169T	c.G537A/p.T179T	c.C634T/p.R212X	c.G654A /p.W218X	c.C784T*/p.R262C
Total	0	9.08e-05	7e-06	7e-06	0	0	2.79e-05	7e-06	1.4e-05	7e-06	0	7e-06	3.49e-05	7e-06	7e-06	6.57e-06	2.79e-05
East Asia	0	0	0	0	0	0	0.0003193	0.0003193	0	0.0003195	0	0.0003193	0	0.0003193	0	0	0
Other	0	0	0	0	0	0	0	0	0	0	0	0	0	0	0	0	0
Amish	0	0	0	0	0	0	0	0	0	0	0	0	0	0	0	0	0
African	0	2.38e-05	0	0	0	0	4.76e-05	0	0	0	0	0	2.38e-05	0	0	2.413e-05	4.76e-05
Latino	0	7.32e-05	0	0	0	0	0	0	0	0	0	0	7.32e-05	0	7.32e-05	0	0
Jewhish	0	0	0	0	0	0	0	0	0	0	0	0	0	0	0	0	0
European non-Finnish	0	0.0001704	1.55e-05	1.55e-05	0	0	1.55e-05	0	3.1e-05	0	0	0	4.65e-05	0	0	0	3.1e-05
European Finnish	0	0	0	0	0	0	0	0	0	0	0	0	0	0	0	0	0
IL10RB	c.G611A/p.W204X	c.G612C/p.W204C	c.C689A/p.S230X
Total	7e-06	0	1.4e-05
East Asia	0	0	0
Other	0	0	0
Amish	0	0	0
African	0	0	0
Latino	0	0	0
Jewhish	0	0	0
European non-Finnish	1.55e-05	0	3.1e-05
European Finnish	0	0	0
IL10	c.G337A/p.G113R	c.G458A/p.G153D
Total	0	0
East Asia	0	0
Other	0	0
Amish	0	0
African	0	0
Latino	0	0
Jewhish	0	0
European non-Finnish	0	0
European Finnish	0	0
China-Japan-Korea-India
IL10RA	c.G106A/p.A36T	c.A170G/p.Y57C	c.T205C/p.W69R	c.C251T*/p.T84I	c.T269C/p.L90P	c.T299G/p.V100G	c.G302A/p.R101Q	c.C301T*/p.R101W	c.C349T/p.R117C	c.G350A/p.R117H	c.G421A*/p.G141R	c.C493T/p.R165X	c.T506C/p.I169T	c.G537A/p.T179T	c.C634T/p.R212X	c.G654A /p.W218X	c.C784T*/p.R262C
China	9.6e-05	0	0	4.7e-05	4.7e-05	4.9e-05	0.000243	0.000635	0	4.8e-05	9.6e-05	0	0	9.6e-05	0	0	4.6e-05
South Korea	0	0	0.000294	0	0	0	0	0.000294	0	0	0.000294	0	0	0.00035	0	0	0
Japan	0	0	0	0	0	0	0	0	0	0	0	0	0	0.0012	0	0	0
India	0	0	0	0	0	0	0	0	0	0	0	0	0	0	0	0	0
IL10RB	c.G611A/p.W204X	c.G612C/p.W204C	c.C689A/p.S230X
China	0	4.6e-05	0
South Korea	0	0	0
Japan	0	0	0
India	0	0	0
IL10	c.G337A/p.G113R	c.G458A/p.G153D
China	0	0
South Korea	0	0
Japan	0	0
India	0	0
China
IL10RA	c.G106A/p.A36T	c.A170G/p.Y57C	c.T205C/p.W69R	c.C251T*/p.T84I	c.T269C/p.L90P	c.T299G/p.V100G	c.G302A/p.R101Q	c.C301T*/p.R101W	c.C349T/p.R117C	c.G350A/p.R117H	c.G421A*/p.G141R	c.C493T/p.R165X	c.T506C/p.I169T	c.G537A/p.T179T	c.C634T/p.R212X	c.G654A /p.W218X	c.C784T*/p.R262C
China North	0.000343	0	0	0	0.000349	0	0	0.001756	0	0.000348	0	0	0	0.000348	0	0	0
China East	0	0	0	0	0	0.000314	0	0.001257	0	0	0	0	0	0	0	0	0.000312
China South	0	0	0	0	0	0	0	0	0	0	0.000306	0	0	0	0	0	0
Taiwan	0	0	0	0.000311	0	0	0.000312	0.000312	0	0	0	0	0	0	0	0	0
IL10RB	c.G611A/p.W204X	c.G612C/p.W204C	c.C689A/p.S230X
China North	0	0	0
China East	0	0	0
China South	0	0.000296	0
Taiwan	0	0	0
IL10	c.G337A/p.G113R	c.G458A/p.G153D
China North	0	0
China East	0	0
China South	0	0
Taiwan	0	0
